# Supplementary material for: The downregulation of SCGN induced by lipotoxicity promotes NLRP3-mediated β-cell pyroptosis
Source: Cell Death Discov. 2024 Jul 27;10:340. doi: 10.1038/s41420-024-02107-y (PMC11283536; doi:10.1038/s41420-024-02107-y)
Supplement: Supplementary file 2 — Supplementary figures [file 41420_2024_2107_MOESM2_ESM.zip]

Archive with 4 entries (3 files):
- Supplementary figure file/Figure S1.PNG
- Supplementary figure file/Figure S2.PNG
- Supplementary figure file/Supplementary figure legends.docx
- Supplementary figure file/
